# Supplementary material for: Plantar cutaneous afferents influence the perception of Subjective Visual Vertical in quiet stance
Source: Sci Rep. 2018 Oct 8;8:14939. doi: 10.1038/s41598-018-33268-3 (PMC6175839; doi:10.1038/s41598-018-33268-3)
Supplement: Supplementary file 2 — Supplementary Dataset 1 [file 41598_2018_33268_MOESM2_ESM.xls]

## Sheet: Title Page
	Plantar cutaneous afferents influence the perception
	of Subjective Visual Vertical in quiet stance
	A. Foisy, Z. Kapoula

## Sheet: SVV
	SVV
	At 40cm				At 200cm
	Control	Foam	LAS	MAS	Control	Foam	LAS	MAS
Subject 1	-0.802	-1.297	-1.042	-0.522	0.159	0.512	0.125	0.214
Subject 2	-0.0288889	-0.493	-0.395	-0.757	-0.468	-0.29	0.294	-0.458
Subject 3	-0.741	-0.724	-0.935	-0.953	-0.034	0.212	-0.001	-0.115
Subject 4	-2.62	-3.078	-2.727	-2.859	-0.467	-0.717	-0.292	-0.503
Subject 5	-0.617	0.053	-2.091	-2.029	-0.741	-1.06	-0.705	-0.849
Subject 6	-1.226	-1.182	-1.2	-0.326	0.866	0.564	0.034	0.528
Subject 7	-1.499	-2.091	-1.986	-1.79	-1.112	-1.465	-0.91	-0.518
Subject 8	-1.059	0.124	0.308	-0.873	-0.08	-0.063	0.194	0.008
Subject 9	-1.181	-1.191	-0.459	-0.627	-0.044	-0.326	0.079	-0.661
Subject 10	0.645	0.529	0.909	0.707	-0.979	-1.032	-1.342	-0.336
Subject 11	-0.581	-0.75	-0.354	-0.302	-0.159	0.073	0.132	0.027
Subject 12	-1.333	-1.654	-0.875	-1.217	-0.873	-0.785	-0.447	-0.6
Subject 13	-2.603	-2.047	-0.449	-1.174	-0.433	-0.672	-0.4975	-1.032
Subject 14	-0.062	-0.372	-0.46	-0.573	0.054	-0.566	-0.598	-0.423
Subject 15	1.55135	1.53829	1.62605	1.44133	1.217	1.35961	1.429	1.154
Subject 16	0.581	0.354	1.367	-0.088	-0.299	0.679	0.292	0.335
Subject 17	-0.92	0.652	-0.587778	1.074	-1.226	-0.9	-0.123	-0.39
Subject 18	-0.5	-0.619	-0.379	-0.513	-1.465	-0.866	-2.092	-1.376
Subject 19	-0.574	-0.281	-0.617	-0.548	-0.316	-0.721	-0.221	0.019
Subject 20	-0.371	-0.361	-0.478	-0.696	-0.46	-1.122	-1.304	-0.529
Subject 21	-3.16057	-2.063	-2.45571	-2.576	-0.203	-0.061	-0.191	-0.397
Subject 22	0.018	0.512	-0.23	-0.556	0.362	0.381	-0.486	0.052
Subject 23	1.35	1.295	1.62605	-0.054	0.882222	0.661	0.461	0.793
Subject 24	-1.075	-1.571	-0.628	-1.05	-1.182	-0.802	-0.344	-0.556
Subject 25	-2.409	-1.976	-1.299	-2.065	-1.854	-1.642	-2.30075	-2.20644
Subject 26	0.114	0.388	0.22	-0.229	0.564	0.442	0.459	0.072
Subject 27	-1.42	-2.145	-1.589	-1.446	-2.0075	-1.545	-1.47	-2.197
Subject 28	-0.749	-1.714	-1.315	-1.563	-0.886	-1.5	-1.34	-0.635
Subject 29	-3.019	-2.779	-2.119	-2.94583	-1.862	-1.52	-1.281	-1.447
Subject 30	-1.711	-2.196	-2.269	-1.376	-0.432	-0.573	-1.049	-0.273
Subject 31	0.757	-0.115	0.563	0.484	0.625	0.486	1.15	0.689
Subject 32	0.715556	-0.177	-0.211	0.663	-0.248	0.105	-0.083	-0.342
Subject 33	-2.559	-2.531	-1.952	-2.647	-2.35116	-2.22765	-2.084	-2.20644
Subject 34	-2.4	-2.091	-2.037	-1.871	-1.79	-1.836	-1.394	-2.162
Subject 35	-1.333	-0.36	-0.67	-1.209	-0.431	-0.504	-0.001	-0.062
Subject 36	-0.23	-0.38	0.151	-0.266	0.309	0.537	0.317	0.387
Subject 37	-0.608	-0.212	-0.238	-0.274	-0.442	0.213	0.751	0.314444
Subject 38	-0.107	-0.202	0.289	0.395	0.203	0.415	0.167	0.168
Subject 39	-0.468	-0.458	-0.407	-0.468	-0.732	-0.785	-0.653	-0.751
Subject 40	-2.639	-2.541	-2.038	-2.62	-2.249	-1.88	-1.977	-2.20644
Subject 41	-0.99	-0.467	-0.114	0.46	-0.187	-0.052	0.229	0.133
Subject 42	-1.074	-1.236	-1.199	-1.234	-1.906	-1.324	-1.615	-1.084
Subject 43	-0.962	-1.633	-1.333	-0.946	-0.917	-0.265	-0.663	-0.856
Subject 44	-1.845	-1.437	-1.173	-1.295	-2.178	-1.793	-2.285	-2.055
Subject 45	-0.248	-0.643	-0.168	-0.644	-0.573	-0.301	-0.273	-0.522
Subject 46	0.53	0.335	0.406	0.565	-0.494	-0.027	-0.203	-0.247
Subject 47	0.565	0.998	0.794	0.353	0.742	0.317	0.945	0.327
Subject 48	0.451	1.148	0.926	0.732	1.014	1.358	1.48635	0.962

## Sheet: Surface
	Surface
	At 40cm				At 200cm
	Control	Foam	LAS	MAS	Control	Foam	LAS	MAS
Subject 1	217.5	222.7	401.7	389.2	254.3	230.4	142.6	146.3
Subject 2	268.7	294	248.5	160.3	283.6	179.5	124.4	120.7
Subject 3	250.3	104.1	122.1	124.1	201.3	260.6	220.5	202.6
Subject 4	412.3	270.3	303.2	334	318.2	194.2	185.1	176.7
Subject 5	218.4	142.1	93.2	154.1	120.1	185.9	103.4	139.9
Subject 6	527.4	434	996.921	394.8	148.8	321.4	149	164.1
Subject 7	162.1	191.1	144	99	130.6	248	144.8	170.1
Subject 8	360.9	409.8	177.3	344.9	197.2	302.5	195.6	132.3
Subject 9	211.3	310.1	309.8	663.9	426.7	816.9	388.3	373.4
Subject 10	350.2	331.8	355	352.6	297.2	286.8	254.2	234.1
Subject 11	226.1	211.8	112.5	195.7	202.8	475.1	130.4	163.7
Subject 12	585.9	453.6	428.1	571.7	558.1	299.5	286.5	377.6
Subject 13	229.8	556.8	200.3	153.7	206.3	185	174.2	164.9
Subject 14	410.9	427.2	321.8	378.6	500.3	409.2	352.4	554.6
Subject 15	556.8	452.8	460.1	228.5	472.7	830.477	318	386.4
Subject 16	903.148	548.9	470.1	484.6	269.4	508.8	578.1	307.5
Subject 17	228.8	517.9	996.921	955.273	979.522	759	888.306	686.16
Subject 18	264.2	665.3	411.1	339	315.8	252.1	480.8	485.5
Subject 19	90.3	86	188	134.4	143.9	89.2	119.1	90.8
Subject 20	470.2	566.6	469.1	441.7	591.3	542.7	394.1	531.6
Subject 21	709.2	578.2	226.7	405.5	397.7	340.6	549.7	377.3
Subject 22	211.2	398.9	264.1	361.1	100	148.3	95	259.9
Subject 23	204.9	207.3	327.5	166.5	363.2	243.8	315	308.7
Subject 24	147.4	141.9	177.8	234.9	144.1	236.4	281.4	207.5
Subject 25	117.3	246.1	279.9	272.6	208.9	420.3	363.4	313.2
Subject 26	168.5	287.7	116.7	138.4	206.8	178	143.3	361.2
Subject 27	419.3	478.1	386.6	845.2	553.1	514.2	288.1	307.6
Subject 28	402.4	689.8	528.8	328.2	532.3	344.8	586.2	325.5
Subject 29	139.8	279.6	289.5	154.2	103.4	201.5	170.8	194.5
Subject 30	297.3	223.3	375.5	395.4	333.5	373.7	193.8	219.4
Subject 31	252.6	231.8	148.2	190.3	226.8	147.7	245.2	242.9
Subject 32	577.2	564.5	424.7	609.2	182.7	463.4	312.3	297.1
Subject 33	395.4	495.5	224.2	308.6	258	238.4	268.8	239.3
Subject 34	303.6	338.7	193.9	254.3	182.5	217.3	225.9	215.8
Subject 35	376.7	332.1	326.9	549.8	155.5	166.7	228.3	319.7
Subject 36	103.6	231.9	113.6	155.4	142.1	204.3	128	97.6
Subject 37	131.1	362.3	304.5	169	127.9	193	201.9	169.9
Subject 38	393.7	284.4	431.8	682.3	304	330.6	121.8	149.4
Subject 39	903.148	829.229	996.921	631.3	979.522	830.477	888.306	686.16
Subject 40	286.8	409.6	206	304.6	184.5	223.4	270	135.1
Subject 41	113.7	180.8	169.8	299.6	314.6	261.9	219.9	340.8
Subject 42	903.148	829.229	996.921	955.273	502.8	531.7	888.306	589.6
Subject 43	56.2	30.8	33.6	37.6	88.1	80.2	65.1	76.3
Subject 44	388.7	428	572.3	550.5	257.2	277.8	235.1	289.3
Subject 45	362.2	432.1	308.2	573.1	512.9	300.4	690.5	501.9
Subject 46	377.2	294.1	417.5	296.9	278	480.9	112.5	286.8
Subject 47	187.2	277.5	201.2	82.6	244.6	193.4	244.4	152.7
Subject 48	493.9	829.229	934.7	409.5	526.4	593.7	680	294.9

## Sheet: Length
	Length
	At 40cm				At 200cm
	Control	Foam	LAS	MAS	Control	Foam	LAS	MAS
Subject 1	1945.1	2260.8	2948.5	2669.7	1954	2008.1	1735.5	1455.8
Subject 2	1690.7	1439.7	1577.7	1399.4	1292	1354.5	1198.2	1404.7
Subject 3	1828.7	1672.3	1515.7	1531.9	1342.9	1564.2	1650.4	1471.5
Subject 4	1791.2	1614.3	1639.5	1772.4	1789.8	1777.9	1651.2	1538.7
Subject 5	1084.1	1140.3	977.3	1051.5	912.6	1070.4	1125.3	1025.7
Subject 6	2327.2	2068.9	3011.48	2316.6	1399.3	1817.6	1412.4	1467
Subject 7	1117.1	1188.7	1131.1	1045	1079.1	1063.8	1079.7	1127.8
Subject 8	1503.3	1782.1	1485.8	1717.8	1234.7	1333.7	1366.6	1269.9
Subject 9	1673.2	1799.5	1645.1	1960.7	1863.1	2256	1882.6	1820.4
Subject 10	2010.5	2092.8	1954.6	1959	1627.2	1639	1560.3	1688.1
Subject 11	972.9	938.8	853.7	1078.3	990.7	1000.8	827.2	762.5
Subject 12	2657.9	2299.6	2570.1	2677.5	2218.2	2380.1	2117.5	2220.7
Subject 13	1649.9	2122.7	1744.1	1445.8	1627	1918.8	1490.5	1480.6
Subject 14	2482	2562.9	2490.2	2712.6	2362.3	2662.8	2171.2	2291.4
Subject 15	1396.4	1620.1	1640.8	1252.1	1605.1	2140.4	1752.4	1812.5
Subject 16	2900.06	2100.2	1682.9	1815.6	1526.8	1866.5	1879	1537.7
Subject 17	2222.1	2858.3	3011.48	2955.59	2748.42	2739.64	2567.23	2653.89
Subject 18	2103.9	2488.8	2051.1	2005.3	2051	1986	1694.8	2230.3
Subject 19	1142.8	1061.6	1087.6	1256.6	1253.1	1169.3	1185.7	1415
Subject 20	2900.06	2935.79	2992.9	2562.7	2748.42	2739.64	2567.23	2653.89
Subject 21	1505.8	2204.3	1567.3	1659.6	1769.2	1743.7	2193.4	1686.9
Subject 22	1701.3	1559.5	1769.6	1843.1	1407.8	1626.1	1313.6	1645.7
Subject 23	1523.3	1565.2	1613.9	1560.9	1814.7	1652.4	1587.4	1485.9
Subject 24	902.9	955.1	1005	872.6	1085.1	999.4	1246.9	1004.4
Subject 25	1270.7	1250.5	1157.5	1304	1050.8	1524.4	1482.6	1166.5
Subject 26	1601.7	1784.8	1563.7	1581.8	1694.1	1722.8	1746.6	1635.7
Subject 27	2241.9	1923.9	1861.6	1941.8	2058.1	1930.1	1514.7	2262.1
Subject 28	1334.2	1667.7	1614.8	1374.2	1410.7	1391	1406.3	1215.5
Subject 29	1727.8	2072.7	2148.9	1964.5	1626.9	1825	1626.5	1840.1
Subject 30	1334.2	1227	1477.8	1654.8	1423.7	1509.5	1057.4	1264.8
Subject 31	1275.7	1282.5	1348.1	1303.4	1152.9	1320.6	1416.8	1354.8
Subject 32	2069.6	1995.8	1828.2	1981.5	1797.7	1630.8	1533.7	1761.9
Subject 33	2380.2	2503.8	2297.2	2132.6	2260.5	2075.3	1820.8	1940.4
Subject 34	1714.2	1875.4	1736.3	1328	1558.8	1604.9	1324.4	1502.6
Subject 35	1857.1	1233.6	1456.8	1987.8	1349.8	1408.8	1404.2	1740
Subject 36	915.3	1365.9	1111.6	1205.7	974.2	1181.5	1061.5	1136.5
Subject 37	1321.2	1763.7	1497.8	1613.6	1232.8	1505.8	1365.3	1382.1
Subject 38	1366.8	1156.7	1421.6	1609	1335.1	1241	1030	1040.2
Subject 39	2180.7	2349.6	2440.7	1949.3	2748.42	2739.64	2567.23	2230.2
Subject 40	1875.7	2159.6	1658.8	2091.6	1585	1896.6	1481.2	1650.9
Subject 41	1590.5	1529.4	1349.4	1670.9	1646.8	1591.4	1710.6	1528.7
Subject 42	2900.06	2935.79	3011.48	2955.59	2404.4	2417.6	2567.23	2653.89
Subject 43	927.1	1057.5	1005.2	940.8	1036.5	1017.5	1073	972.8
Subject 44	1773.3	1752.6	2060.1	1674.5	1732.1	1812.2	1711	1806.6
Subject 45	2374.2	2292.8	2306.5	2720.9	2452.7	2290.3	2430.1	1995.5
Subject 46	1574.3	1426.5	1466.2	1454.3	1512.6	1543.8	1698	1514.4
Subject 47	1600.6	1633.5	1574.8	1450.1	1721.9	1717.3	1692.2	1636.2
Subject 48	1572.1	2065.4	2006.4	1665.4	1806.6	1914.5	1976.4	1523.8
